# Supplementary material for: Heterostrain and temperature-tuned twist between graphene/h-BN bilayers
Source: Sci Rep. 2023 Mar 16;13:4364. doi: 10.1038/s41598-023-31233-3 (PMC10020467; doi:10.1038/s41598-023-31233-3)
Supplement: Supplementary file 2 — Supplementary Legends. [file 41598_2023_31233_MOESM2_ESM.txt]

Demonstration of interlayer twisting of the graphene flake on monolayer h-BN modulated by heterostrain at 300 K (MP4).
